# Supplementary material for: An Online Method to Detect and Locate an External Load on the Human Body with Applications in Ergonomics Assessment
Source: Sensors (Basel). 2020 Aug 10;20(16):4471. doi: 10.3390/s20164471 (PMC7474424; doi:10.3390/s20164471)
Supplement: Supplementary file 1 [file sensors-20-04471-s001.zip]

Archive with 1 entries (1 files):
- Contactpoint_sensors2020-new.mp4
